# Supplementary material for: ABA and SA Participate in the Regulation of Terpenoid Metabolic Flux Induced by Low-Temperature within Conyza blinii
Source: Life (Basel). 2023 Jan 29;13(2):371. doi: 10.3390/life13020371 (PMC9959218; doi:10.3390/life13020371)
Supplement: Supplementary file 1 [file life-13-00371-s001.zip]

Archive with 2 entries (2 files):
- Table S1 Pearson correlation coefficient between phytohormone content and terpenoid content.xlsx
- Table S2 P value of pearson correlation coefficient between phytohormone content and terpenoid content.xlsx
