# Supplementary material for: ABA and SA Participate in the Regulation of Terpenoid Metabolic Flux Induced by Low-Temperature within Conyza blinii
Source: Life (Basel). 2023 Jan 29;13(2):371. doi: 10.3390/life13020371 (PMC9959218; doi:10.3390/life13020371)
Supplement: Supplementary file 1 [file life-13-00371-s001.zip › Table S1 Pearson correlation coefficient between phytohormone content and terpenoid content.xlsx]

## Sheet: Table S1 Pearson correlation co
Table S1 Pearson correlation coefficient between phytohormone content and terpenoid content
	L_Blinin	S_Blinin	R_Blinin	L_Ola	S_Ola	R_Ola	L_ABA	S_ABA	R_ABA	L_GA3	S_GA3	R_GA3	L_IAA	S_IAA	R_IAA	L_ZT	S_ZT	R_ZT	L_SA	S_SA	R_SA	L_BR	S_BR	R_BR
L_Blinin	1	0.240872	-0.372842	0.590014	0.455113	0.362439	0.906249	0.662591	0.907438	-0.170943	0.400225	0.774584	-0.182438	-0.463066	-0.36102	0.714273	0.761908	0.725105	0.9369	0.885375	0.885387	0.561332	0.406217	0.342032
S_Blinin	0.240872	1	-0.0723047	0.442479	0.51686	0.289908	0.379192	0.431044	0.387983	-0.314437	-0.0700222	-0.0779475	-0.320008	-0.366302	-0.50328	-0.0457214	-0.106765	-0.166674	0.378989	0.441674	0.40193	0.40205	0.330054	0.439434
R_Blinin	-0.372842	-0.0723047	1	-0.0685892	-0.0445206	0.200528	-0.298531	-0.0267451	-0.165264	-0.12303	-0.454633	-0.241633	-0.202446	-0.155141	-0.0978169	-0.250324	-0.232224	-0.230435	-0.259182	-0.234936	-0.20759	-0.000650135	0.145881	0.14097
L_Ola	0.590014	0.442479	-0.0685892	1	0.898096	0.922009	0.842463	0.910572	0.857725	-0.849802	-0.395046	0.0855785	-0.868922	-0.962005	-0.949976	-0.00160276	0.0787144	0.062595	0.687618	0.838435	0.880143	0.965295	0.914434	0.941714
S_Ola	0.455113	0.51686	-0.0445206	0.898096	1	0.846059	0.690281	0.730479	0.715398	-0.765555	-0.462966	0.0622229	-0.896494	-0.869719	-0.940229	-0.00815948	0.0127503	0.0277894	0.573252	0.750664	0.724815	0.84699	0.86276	0.90633
R_Ola	0.362439	0.289908	0.200528	0.922009	0.846059	1	0.677827	0.85647	0.704608	-0.911452	-0.580429	-0.0633562	-0.920381	-0.953344	-0.942227	-0.175062	-0.048612	-0.048596	0.502187	0.684963	0.720989	0.921241	0.908657	0.944878
L_ABA	0.906249	0.379192	-0.298531	0.842463	0.690281	0.677827	1	0.903589	0.981888	-0.553844	0.102422	0.487525	-0.49392	-0.730973	-0.669222	0.384575	0.480672	0.44265	0.944194	0.9823	0.990678	0.825787	0.658484	0.645827
S_ABA	0.662591	0.431044	-0.0267451	0.910572	0.730479	0.85647	0.903589	1	0.891564	-0.804316	-0.207308	0.160767	-0.67192	-0.870149	-0.809438	0.0286901	0.16823	0.130793	0.796247	0.89504	0.916602	0.937037	0.795701	0.813565
R_ABA	0.907438	0.387983	-0.165264	0.857725	0.715398	0.704608	0.981888	0.891564	1	-0.534697	0.0565718	0.515648	-0.538698	-0.773326	-0.699714	0.429787	0.509909	0.47277	0.941585	0.975375	0.993189	0.830424	0.702074	0.680974
L_GA3	-0.170943	-0.314437	-0.12303	-0.849802	-0.765555	-0.911452	-0.553844	-0.804316	-0.534697	1	0.681991	0.312649	0.889779	0.888712	0.892258	0.445313	0.32857	0.328403	-0.339704	-0.552139	-0.589524	-0.891614	-0.864037	-0.914916
S_GA3	0.400225	-0.0700222	-0.454633	-0.395046	-0.462966	-0.580429	0.102422	-0.207308	0.0565718	0.681991	1	0.490119	0.759227	0.579299	0.572463	0.54414	0.51109	0.459596	0.332084	0.0870416	0.0397068	-0.468911	-0.662332	-0.667413
R_GA3	0.774584	-0.0779475	-0.241633	0.0855785	0.0622229	-0.0633562	0.487525	0.160767	0.515648	0.312649	0.490119	1	0.195623	-0.0369444	0.116789	0.975682	0.984048	0.981641	0.567597	0.470615	0.444925	0.113428	0.057027	-0.0856768
L_IAA	-0.182438	-0.320008	-0.202446	-0.868922	-0.896494	-0.920381	-0.49392	-0.67192	-0.538698	0.889779	0.759227	0.195623	1	0.926805	0.954466	0.26994	0.220579	0.197375	-0.299557	-0.521716	-0.557366	-0.848874	-0.930598	-0.966542
S_IAA	-0.463066	-0.366302	-0.155141	-0.962005	-0.869719	-0.953344	-0.730973	-0.870149	-0.773326	0.888712	0.579299	-0.0369444	0.926805	1	0.948062	0.0617547	-0.0256496	-0.0225744	-0.55701	-0.73378	-0.785305	-0.970495	-0.979267	-0.981326
R_IAA	-0.36102	-0.50328	-0.0978169	-0.949976	-0.940229	-0.942227	-0.669222	-0.809438	-0.699714	0.892258	0.572463	0.116789	0.954466	0.948062	1	0.189364	0.135026	0.142247	-0.50609	-0.695795	-0.724457	-0.908014	-0.908764	-0.973008
L_ZT	0.714273	-0.0457214	-0.250324	-0.00160276	-0.00815948	-0.175062	0.384575	0.0286901	0.429787	0.445313	0.54414	0.975682	0.26994	0.0617547	0.189364	1	0.968064	0.960258	0.486262	0.367371	0.351716	-0.0114786	-0.0438162	-0.174539
S_ZT	0.761908	-0.106765	-0.232224	0.0787144	0.0127503	-0.048612	0.480672	0.16823	0.509909	0.32857	0.51109	0.984048	0.220579	-0.0256496	0.135026	0.968064	1	0.992025	0.553067	0.448097	0.435815	0.0981566	0.0324725	-0.103995
R_ZT	0.725105	-0.166674	-0.230435	0.062595	0.0277894	-0.048596	0.44265	0.130793	0.47277	0.328403	0.459596	0.981641	0.197375	-0.0225744	0.142247	0.960258	0.992025	1	0.51007	0.417679	0.395036	0.0876285	0.0487177	-0.0991294
L_SA	0.9369	0.378989	-0.259182	0.687618	0.573252	0.502187	0.944194	0.796247	0.941585	-0.339704	0.332084	0.567597	-0.299557	-0.55701	-0.50609	0.486262	0.553067	0.51007	1	0.961788	0.934452	0.648413	0.468215	0.457016
S_SA	0.885375	0.441674	-0.234936	0.838435	0.750664	0.684963	0.9823	0.89504	0.975375	-0.552139	0.0870416	0.470615	-0.521716	-0.73378	-0.695795	0.367371	0.448097	0.417679	0.961788	1	0.977865	0.81654	0.666212	0.662625
R_SA	0.885387	0.40193	-0.20759	0.880143	0.724815	0.720989	0.990678	0.916602	0.993189	-0.589524	0.0397068	0.444925	-0.557366	-0.785305	-0.724457	0.351716	0.435815	0.395036	0.934452	0.977865	1	0.853042	0.707653	0.699538
L_BR	0.561332	0.40205	-0.000650135	0.965295	0.84699	0.921241	0.825787	0.937037	0.830424	-0.891614	-0.468911	0.113428	-0.848874	-0.970495	-0.908014	-0.0114786	0.0981566	0.0876285	0.648413	0.81654	0.853042	1	0.948078	0.944694
S_BR	0.406217	0.330054	0.145881	0.914434	0.86276	0.908657	0.658484	0.795701	0.702074	-0.864037	-0.662332	0.057027	-0.930598	-0.979267	-0.908764	-0.0438162	0.0324725	0.0487177	0.468215	0.666212	0.707653	0.948078	1	0.975393
R_BR	0.342032	0.439434	0.14097	0.941714	0.90633	0.944878	0.645827	0.813565	0.680974	-0.914916	-0.667413	-0.0856768	-0.966542	-0.981326	-0.973008	-0.174539	-0.103995	-0.0991294	0.457016	0.662625	0.699538	0.944694	0.975393	1
