# Supplementary material for: ABA and SA Participate in the Regulation of Terpenoid Metabolic Flux Induced by Low-Temperature within Conyza blinii
Source: Life (Basel). 2023 Jan 29;13(2):371. doi: 10.3390/life13020371 (PMC9959218; doi:10.3390/life13020371)
Supplement: Supplementary file 1 [file life-13-00371-s001.zip › Table S2 P value of pearson correlation coefficient between phytohormone content and terpenoid content.xlsx]

## Sheet: Table S2 P value of pearson cor
Table S2 P value of pearson correlation coefficient between phytohormone content and terpenoid content
	L_Blinin	S_Blinin	R_Blinin	L_Ola	S_Ola	R_Ola	L_ABA	S_ABA	R_ABA	L_GA3	S_GA3	R_GA3	L_IAA	S_IAA	R_IAA	L_ZT	S_ZT	R_ZT	L_SA	S_SA	R_SA	L_BR	S_BR	R_BR
L_Blinin	NA	0.502614	0.288641	0.0725765	0.186285	0.303361	0.000301411	0.0368165	0.000286832	0.636799	0.251781	0.00851798	0.613936	0.177732	0.305399	0.0203033	0.0104272	0.0176486	6.42e-05	0.000656248	0.000655983	0.0913342	0.244083	0.33336
S_Blinin	0.502614	NA	0.842658	0.20036	0.126077	0.416492	0.279848	0.213616	0.267919	0.376237	0.847575	0.830522	0.367371	0.297849	0.138107	0.900193	0.769095	0.645361	0.280127	0.201278	0.249577	0.249421	0.35165	0.203842
R_Blinin	0.288641	0.842658	NA	0.850665	0.902804	0.578562	0.402116	0.941537	0.648199	0.734908	0.186809	0.501223	0.574858	0.66868	0.788061	0.485458	0.51853	0.521848	0.469615	0.513516	0.564964	0.998578	0.687591	0.697685
L_Ola	0.0725765	0.20036	0.850665	NA	0.000416503	0.000147203	0.00221795	0.000250889	0.00150437	0.00184985	0.25854	0.814162	0.00109925	8.71e-06	2.58e-05	0.996494	0.828875	0.863609	0.0279854	0.00244108	0.000779394	6.09e-06	0.000211293	4.7e-05
S_Ola	0.186285	0.126077	0.902804	0.000416503	NA	0.00203152	0.0271407	0.0164257	0.0200156	0.00984988	0.177839	0.864413	0.000442443	0.00107383	5.19e-05	0.982152	0.972113	0.939258	0.0832012	0.0123566	0.0177164	0.00198521	0.00131075	0.000300403
R_Ola	0.303361	0.416492	0.578562	0.000147203	0.00203152	NA	0.0312452	0.00155567	0.0228945	0.000241425	0.0785368	0.861963	0.000159563	1.96e-05	4.54e-05	0.628575	0.893912	0.893947	0.139104	0.0288454	0.0186272	0.000152946	0.00027243	3.78e-05
L_ABA	0.000301411	0.279848	0.402116	0.00221795	0.0271407	0.0312452	NA	0.000335991	4.61e-07	0.0966944	0.778288	0.152914	0.146792	0.0163162	0.0343154	0.272511	0.159642	0.200166	3.97e-05	4.2e-07	3.27e-08	0.00324713	0.0384257	0.0436815
S_ABA	0.0368165	0.213616	0.941537	0.000250889	0.0164257	0.00155567	0.000335991	NA	0.000529672	0.00502808	0.565505	0.657272	0.033332	0.00106031	0.00455193	0.937292	0.642236	0.718735	0.00584866	0.00046698	0.000191186	6.37e-05	0.00590744	0.00419245
R_ABA	0.000286832	0.267919	0.648199	0.00150437	0.0200156	0.0228945	4.61e-07	0.000529672	NA	0.111295	0.876645	0.127123	0.108137	0.00869553	0.0242895	0.215104	0.13215	0.167619	4.75e-05	1.56e-06	9.34e-09	0.00293232	0.0236095	0.0301708
L_GA3	0.636799	0.376237	0.734908	0.00184985	0.00984988	0.000241425	0.0966944	0.00502808	0.111295	NA	0.0298289	0.379104	0.000564166	0.000585551	0.000516686	0.197151	0.353951	0.35421	0.336877	0.0979422	0.0728738	0.000528724	0.0012647	0.000206691
S_GA3	0.251781	0.847575	0.186809	0.25854	0.177839	0.0785368	0.778288	0.565505	0.876645	0.0298289	NA	0.150412	0.0108665	0.0792593	0.0837242	0.103932	0.131105	0.181435	0.348516	0.811032	0.913278	0.171598	0.0369166	0.034986
R_GA3	0.00851798	0.830522	0.501223	0.814162	0.864413	0.861963	0.152914	0.657272	0.127123	0.379104	0.150412	NA	0.588079	0.919294	0.74798	1.49e-06	2.78e-07	4.86e-07	0.0869987	0.169834	0.197588	0.755044	0.875658	0.813952
L_IAA	0.613936	0.367371	0.574858	0.00109925	0.000442443	0.000159563	0.146792	0.033332	0.108137	0.000564166	0.0108665	0.588079	NA	0.000114879	1.78e-05	0.450685	0.540282	0.584672	0.400422	0.121939	0.094149	0.00189375	9.33e-05	5.27e-06
S_IAA	0.177732	0.297849	0.66868	8.71e-06	0.00107383	1.96e-05	0.0163162	0.00106031	0.00869553	0.000585551	0.0792593	0.919294	0.000114879	NA	2.99e-05	0.865426	0.943929	0.950644	0.0944042	0.0157043	0.00710817	3.2e-06	7.88e-07	5.2e-07
R_IAA	0.305399	0.138107	0.788061	2.58e-05	5.19e-05	4.54e-05	0.0343154	0.00455193	0.0242895	0.000516686	0.0837242	0.74798	1.78e-05	2.99e-05	NA	0.600304	0.709956	0.695055	0.135561	0.0254478	0.0178002	0.00027996	0.000271196	2.25e-06
L_ZT	0.0203033	0.900193	0.485458	0.996494	0.982152	0.628575	0.272511	0.937292	0.215104	0.197151	0.103932	1.49e-06	0.450685	0.865426	0.600304	NA	4.38e-06	1.04e-05	0.154141	0.296334	0.31894	0.974894	0.904336	0.629616
S_ZT	0.0104272	0.769095	0.51853	0.828875	0.972113	0.893912	0.159642	0.642236	0.13215	0.353951	0.131105	2.78e-07	0.540282	0.943929	0.709956	4.38e-06	NA	1.75e-08	0.097262	0.194028	0.208026	0.787339	0.929041	0.774955
R_ZT	0.0176486	0.645361	0.521848	0.863609	0.939258	0.893947	0.200166	0.718735	0.167619	0.35421	0.181435	4.86e-07	0.584672	0.950644	0.695055	1.04e-05	1.75e-08	NA	0.132007	0.229731	0.258553	0.809778	0.893683	0.785273
L_SA	6.42e-05	0.280127	0.469615	0.0279854	0.0832012	0.139104	3.97e-05	0.00584866	4.75e-05	0.336877	0.348516	0.0869987	0.400422	0.0944042	0.135561	0.154141	0.097262	0.132007	NA	8.91e-06	7.46e-05	0.0425708	0.172322	0.184217
S_SA	0.000656248	0.201278	0.513516	0.00244108	0.0123566	0.0288454	4.2e-07	0.00046698	1.56e-06	0.0979422	0.811032	0.169834	0.121939	0.0157043	0.0254478	0.296334	0.194028	0.229731	8.91e-06	NA	1.02e-06	0.00394629	0.0354361	0.0368033
R_SA	0.000655983	0.249577	0.564964	0.000779394	0.0177164	0.0186272	3.27e-08	0.000191186	9.34e-09	0.0728738	0.913278	0.197588	0.094149	0.00710817	0.0178002	0.31894	0.208026	0.258553	7.46e-05	1.02e-06	NA	0.00170229	0.022055	0.0243406
L_BR	0.0913342	0.249421	0.998578	6.09e-06	0.00198521	0.000152946	0.00324713	6.37e-05	0.00293232	0.000528724	0.171598	0.755044	0.00189375	3.2e-06	0.00027996	0.974894	0.787339	0.809778	0.0425708	0.00394629	0.00170229	NA	2.99e-05	3.83e-05
S_BR	0.244083	0.35165	0.687591	0.000211293	0.00131075	0.00027243	0.0384257	0.00590744	0.0236095	0.0012647	0.0369166	0.875658	9.33e-05	7.88e-07	0.000271196	0.904336	0.929041	0.893683	0.172322	0.0354361	0.022055	2.99e-05	NA	1.56e-06
R_BR	0.33336	0.203842	0.697685	4.7e-05	0.000300403	3.78e-05	0.0436815	0.00419245	0.0301708	0.000206691	0.034986	0.813952	5.27e-06	5.2e-07	2.25e-06	0.629616	0.774955	0.785273	0.184217	0.0368033	0.0243406	3.83e-05	1.56e-06	NA
